# Supplementary material for: A Historical Cohort in Kidney Transplantation: 55-Year Follow-Up of 72 HLA-Identical, Donor-Recipient Pairs
Source: J Clin Med. 2021 Nov 24;10(23):5505. doi: 10.3390/jcm10235505 (PMC8658388; doi:10.3390/jcm10235505)
Supplement: Supplementary file 1 [file jcm-10-05505-s001.zip]

Archive with 1 entries (1 files):
- jcm-1447639-supplementary.pdf
